# Supplementary material for: 4D-Printed Magnetic Responsive Bilayer Hydrogel
Source: Nanomaterials (Basel). 2025 Jan 17;15(2):134. doi: 10.3390/nano15020134 (PMC11767551; doi:10.3390/nano15020134)
Supplement: Supplementary file 1 [file nanomaterials-15-00134-s001.zip]

Archive with 1 entries (1 files):
- nanomaterials-3374972-supplementary.docx
